# Supplementary material for: Sublobar Resection With Adequate Margin is Comparable to Lobectomy in Locoregional Recurrence
Source: Interdiscip Cardiovasc Thorac Surg. 2026 Feb 10;41(2):ivag045. doi: 10.1093/icvts/ivag045 (PMC12953239; doi:10.1093/icvts/ivag045)
Supplement: ivag045_Supplementary_Data [file ivag045_supplementary_data.zip]

Archive with 5 entries (5 files):
- FigureS5.pdf
- FigureS1.pdf
- FigureS2.pdf
- FigureS3.pdf
- FigureS4.pdf
